# Supplementary material for: Serum Metabolome Adaptations Following 12 Weeks of High-Intensity Interval Training or Moderate-Intensity Continuous Training in Obese Older Adults
Source: Metabolites. 2023 Jan 29;13(2):198. doi: 10.3390/metabo13020198 (PMC9967246; doi:10.3390/metabo13020198)
Supplement: Supplementary file 1 [file metabolites-13-00198-s001.zip]

Archive with 2 entries (2 files):
- MRM-POS-NEG-2019-HIIT-MICT.xlsx
- Supplementary_HIIT_MICT_Revised.pdf
