# Supplementary material for: Serum Metabolome Adaptations Following 12 Weeks of High-Intensity Interval Training or Moderate-Intensity Continuous Training in Obese Older Adults
Source: Metabolites. 2023 Jan 29;13(2):198. doi: 10.3390/metabo13020198 (PMC9967246; doi:10.3390/metabo13020198)
Supplement: Supplementary file 1 [file metabolites-13-00198-s001.zip › MRM-POS-NEG-2019-HIIT-MICT.xlsx]

## Sheet: MRM-POS
Metabolites	Q1 (m/z)	Q3 (m/z)
Carnitine	162.11	85
Carnitine_C10:0	316.25	85
Carnitine_C10:1	314.23	85
Carnitine_C12:0	344.28	85
Carnitine_C12:1	342.26	85
Carnitine_C14:0	372.31	85
Carnitine_C14:0(OH)	388.3	85
Carnitine_C14:1	370.29	85
Carnitine_C14:1(OH)	386.29	85
Carnitine_C14:2	368.28	85
Carnitine_C16:0	400.34	85
Carnitine_C16:0(OH)	416.337	85
Carnitine_C16:1	398.32	85
Carnitine_C16:1(OH)	414.32	85
Carnitine_C16:2	396.31	85
Carnitine_C18:0	428.37	85
Carnitine_C18:0(OH)	444.36	85
Carnitine_C18:1	426.36	85
Carnitine_C18:1(OH)	442.35	85
Carnitine_C18:2	424.34	85
Carnitine_C3:0	218.14	85
Carnitine_C4:0	232.15	85
Carnitine_C4:0(OH)	248.15	85
Carnitine_C5:0	246.17	85
Carnitine_C6:0	260.18	85
Carnitine_C8:0	288.22	85
Carnitine_C8:1	286.2	85
Cer(18:1/10:0)	436.7	264.2
Cer(18:1/12:0)	464.7	264.2
Cer(18:1/14:0)	492.7	264.2
Cer(18:1/16:0)	520.7	264.2
Cer(18:1/17:0)	534.7	264.2
Cer(18:1/18:0)	542.7	264.2
Cer(18:1/18:1)	548.7	264.2
Cer(18:1/18:2)	546.7	264.2
Cer(18:1/18:3)	544.7	264.2
Cer(18:1/2:0)	324.7	264.2
Cer(18:1/20:0)	576.7	264.2
Cer(18:1/20:1)	574.7	264.2
Cer(18:1/20:2)	572.7	264.2
Cer(18:1/20:3)	570.7	264.2
Cer(18:1/22:0)	604.7	264.2
Cer(18:1/22:1)	602.7	264.2
Cer(18:1/22:2)	600.7	264.2
Cer(18:1/22:3)	598.7	264.2
Cer(18:1/24:0)	632.7	264.2
Cer(18:1/24:1)	630.7	264.2
Cer(18:1/24:2)	628.7	264.2
Cer(18:1/24:3)	626.7	264.2
Cer(18:1/4:0)	352.7	264.2
Cer(18:1/6:0)	380.7	264.2
Cer(18:1/8:0)	408.7	264.2
DG(12:0/26:0)**	684.616	467.406
DG(18:0/16:1)	612.556	311.28
DG(18:0/16:1)_Q	612.556	341.306
DG(18:1/16:0)	612.556	313.273
DG(18:1/16:0)_Q	612.556	339.289
DG(18:1/16:1)	610.541	311.28
DG(18:1/16:1)_Q	610.541	339.31
DG(18:1/16:2)	608.525	309.26
DG(18:1/16:2)_Q	608.525	339.289
DG(18:1/18:1)	638.572	339.289
DG(18:1/18:2)	636.558	337.289
DG(18:1/18:2)_Q	636.558	339.289
DG(18:1/18:3)	634.541	335.261
DG(18:1/18:3)_Q	634.541	339.281
DG(18:2/16:0)	610.541	313.274
DG(18:2/16:0)_Q	610.541	337.274
DG(18:2/16:1)	608.525	311.28
DG(18:2/16:1)_Q	608.525	337.274
DG(18:2/18:0)	638.572	341.33
DG(18:2/18:0)_Q	638.572	337.3
DG(18:2/18:1)	636.556	337.274
DG(18:2/18:1)_Q	636.556	339.289
DG(18:2/18:2)	634.541	337.273
DG(18:3/18:2)	632.525	335.264
DG(18:3/18:2)_Q	632.525	337.274
DG(20:4/18:0)	662.569	341.299
DG(20:4/18:0)_Q	662.569	361.269
DG(20:4/18:1)	660.555	339.285
DG(20:4/18:1)_Q	660.555	361.275
DG(20:4/18:2)	658.541	337.274
DG(20:4/18:2)_Q	658.541	361.27
MG(16:0)	348.311	330.301
MG(16:0)_Q	348.311	256.264
MG(16:1)	346.3	328.29
MG(16:1)_Q	346.3	254.253
MG(16:2)	344.28	326.27
MG(16:2)_Q	344.28	252.233
MG(18:0)	359.299	341.289
MG(18:0)_Q	359.299	267.252
MG(18:1)	357.29	339.28
MG(18:1)_Q	357.29	265.243
MG(18:2)	355.284	337.274
MG(18:2)_Q	355.284	263.237
MG(20:3)	381.299	363.289
MG(20:3)_Q	381.299	289.252
MG(20:5)	377.267	359.257
MG(20:5)_Q	377.267	285.219
PCaa(32:0)	734.569	184.07
PCaa(34:1)	760.583	184.07
PCaa(34:2)	758.567	184.07
PCaa(34:3)	756.553	184.07
PCaa(36:1)	788.615	184.07
PCaa(36:2)	786.601	184.07
PCaa(36:3)	784.583	184.07
PCaa(36:4)	782.568	184.07
PCaa(38:3)	812.615	184.07
PCaa(38:4)	810.6	184.07
PCaa(38:5)	808.585	184.07
PCaa(38:6)	806.568	184.07
PCae(12:0)	440.27	184
PCae(14:0)	468.3	184.1
PCae(15:0)	482.3	184.1
PCae(16:0)	496.3	184.1
PCae(16:1)	494.3	184.1
PCae(17:0)	510.4	184.1
PCae(18:0)	524.4	184.1
PCae(18:1)	522.4	184.1
PCae(18:2)	520.3	184.1
PCae(18:3)	518.3	184.1
PCae(18:4)	516.32	184
PCae(20:0)	552.402	184.1
PCae(20:1)	550.4	184.1
PCae(20:2)	548.37	184
PCae(20:3)	546.355	184.1
PCae(20:4)	544.3	184.1
PCae(20:5)	542.3	184.1
PCae(22:0)	580.43	184
PCae(22:1)	578.41	184
PCae(22:2)	576.4	184
PCae(22:3)	574.38	184
PCae(22:4)	572.37	184
PCae(22:5)	570.35	184
PCae(22:6)	568.3	184.1
PCae(34:2)	742.573	184.07
PCee(16:0)	482.4	184.1
PEaa(36:1)	746.571	605.571
PEaa(38:1)	774.603	633.603
PEaa(38:2)	772.588	631.588
PEaa(38:3)	770.573	629.573
PEaa(38:4)	768.556	627.556
PEaa(38:6)	764.526	623.526
PEaa(39:1)	788.619	647.619
PEaa(40:1)	802.635	661.635
PEaa(40:4)	796.585	655.585
PEaa(42:4)	824.617	683.617
PEae(34:1)	702.543	561.543
PEae(34:2)	700.53	559.53
PEae(36:1)	730.576	589.576
PEae(36:2)	728.561	587.561
PEae(36:3)	726.545	585.545
PEae(36:4)	724.5	583.5
PEae(38:3)	754.58	613.58
PEae(38:4)	752.558	611.558
PEae(38:5)	750.543	609.543
PEee(18:1)	466.332	325.332
PEee(19:1)	478.33	337.33
SM(30:1)	647.51	184.07
SM(32:1)	675.542	184.07
SM(32:2)	673.528	184.07
SM(34:0)	705.591	184.07
SM(34:1)	703.573	184.07
SM(34:1)(OH)	717.551	184.07
SM(34:2)	701.558	184.07
SM(36:1)	731.609	184.07
SM(36:2)	729.593	184.07
SM(38:1)	759.636	184.07
SM(38:2)	757.624	184.07
SM(40:1)	787.667	184.07
SM(40:2)	785.655	184.07
SM(40:3)	783.631	184.07
SM(41:1)	801.683	184.07
SM(41:2)	799.666	184.07
SM(42:1)	815.698	184.07
SM(42:1)(OH)	829.674	184.07
SM(42:2)	813.683	184.07
SM(42:3)	811.67	184.07
SM(43:2)	827.694	184.07
Sphingosine1-phosphate	380.3	264.3
TG(12:0/12:0/16:0)	712.616	495.406
TG(12:0/12:0/16:0)_Q	712.616	439.346
TG(12:0/12:0/16:1)	710.6	493.39
TG(12:0/12:0/16:1)_Q	710.6	439.35
TG(12:0/12:0/16:2)	708.6	491.39
TG(12:0/12:0/16:2)_Q	708.6	439.37
TG(12:0/14:0/16:0)	740.676	523.466
TG(12:0/14:0/16:0)_Q	740.676	495.436
TG(12:0/14:0/16:2)	738.661	521.451
TG(12:0/14:0/16:2)_Q	738.661	493.421
TG(12:0/14:0/16:3)	736.645	519.435
TG(12:0/14:0/16:3)_Q	736.645	491.405
TG(12:0/14:0/16:4)	734.629	517.419
TG(12:0/14:0/16:4)_Q	734.629	489.389
TG(12:0/14:0/18:0)	768.708	523.468
TG(12:0/14:0/18:0)_Q	768.708	551.498
TG(12:0/14:0/18:1)	766.692	521.452
TG(12:0/14:0/18:2)	764.676	547.466
TG(12:0/14:0/18:2)_Q	764.676	519.436
TG(12:0/14:0/18:4)	760.645	543.435
TG(12:0/14:0/18:4)_Q	760.645	515.405
TG(12:0/18:0/18:0)	824.77	607.56
TG(12:0/18:1/18:1)	820.739	603.529
TG(12:0/18:2/18:2)	816.708	599.498
TG(12:0/18:3/18:3)	812.676	595.466
TG(14:0/16:0/16:0)	796.739	551.499
TG(14:0/16:0/16:1)	794.723	549.483
TG(14:0/16:0/18:0)	824.77	523.47
TG(14:0/16:0/18:0)_Q	824.77	551.49
TG(14:0/16:0/18:0)_Q2	824.77	579.52
TG(14:0/16:1/16:1)	792.708	547.468
TG(14:0/16:1/16:2)	790.692	545.452
TG(14:0/16:2/16:2)	788.676	543.436
TG(14:0/16:2/16:2)	844.739	575.509
TG(14:0/16:2/16:2)_Q	844.739	599.499
TG(14:0/18:0/18:0)	852.801	607.561
TG(14:0/18:1/18:1)	848.77	603.53
TG(14:0/18:2/18:2)	844.739	599.499
TG(14:0/18:2/18:2)_Q	844.739	547.469
TG(14:0/18:3/18:3)	840.708	595.468
TG(16:0/16:0/16:1)	822.755	549.484
TG(16:0/16:1/18:2)	846.75	575.5
TG(16:0/16:1/18:2)_Q	846.755	573.484
TG(16:0/16:2/16:2)	816.708	543.438
TG(16:0/16:0/18:0)	852.801	579.531
TG(16:0/18:0/18:0)	880.833	607.563
TG(16:0/18:0/18:0)_Q	880.833	579.533
TG(16:0/16:0/18:1)	850.786	577.516
TG(16:0/18:1/18:0)	876.801	603.531
TG(16:0/18:2/18:2)	872.77	599.5
TG(16:0/18:2/20:4)	896.77	623.5
TG(16:0/18:2/20:4)_Q	896.77	575.5
TG(16:0/18:3/18:3)	868.739	595.469
TG(16:1/16:1/16:1)	818.724	547.474
TG(16:1/16:1/16:2)	816.708	545.458
TG(16:1/16:1/18:2)	844.739	573.489
TG(16:1/16:1/18:2)_Q	844.739	547.469
TG(16:1/16:2/16:2)	814.692	543.442
TG(16:1/16:2/18:3)	842.723	573.493
TG(16:1/16:2/18:3)_Q	842.723	571.473
TG(16:1/18:0/18:0)**	878.817	607.567
TG(16:1/18:0/18:0)**_Q	878.817	577.517
TG(16:1/16:0/18:1)	848.77	577.52
TG(16:1/16:0/18:1)_Q	848.77	575.5
TG(16:1/18:0/18:1)	876.801	605.551
TG(16:1/18:1/18:1)**	874.786	603.536
TG(16:1/18:1/18:1)**_Q	874.786	575.506
TG(16:1/18:2/18:2)	870.755	599.505
TG(16:1/18:3/18:2)	868.739	597.489
TG(16:1/18:3/18:3)	866.723	595.473
TG(16:1/18:3/20:4)	892.739	621.489
TG(16:1/18:3/20:4)_Q	892.739	571.469
TG(16:2/16:2/18:2)	840.708	571.478
TG(16:2/16:2/18:3)	838.692	569.462
TG(16:2/18:0/18:0)	876.801	607.571
TG(16:2/18:1/18:1)	872.77	603.54
TG(16:2/18:1/18:1)_Q	872.77	573.49
TG(16:2/18:2/18:2)	868.739	599.509
TG(16:2/18:2/20:0)	900.801	631.571
TG(16:2/18:2/20:0)_Q	900.801	571.471
TG(16:2/18:3/18:3)	864.708	595.478
TG(18:0/16:0/22:0)	936.895	635.595
TG(18:0/16:0/22:0)_Q	936.895	663.625
TG(18:0/16:1/22:0)	934.88	663.63
TG(18:0/18:0/18:0)	908.864	607.564
TG(18:0/18:0/20:4)**	928.833	627.533
TG(18:0/18:0/20:4)**_Q	928.833	607.563
TG(18:0/18:0/22:0)	964.927	663.627
TG(18:0/18:0/22:6)	952.833	651.533
TG(18:0/18:1/18:0)	906.848	605.548
TG(18:0/18:1/18:1)	904.83	603.53
TG(18:0/18:1/18:2)	902.817	601.517
TG(18:0/18:2/18:2)	900.801	599.501
TG(18:0/18:2/22:6)	948.801	647.501
TG(18:0/18:3/18:3)	896.77	595.47
TG(18:1/16:1/22:0)	932.864	633.584
TG(18:1/18:0/22:0)	962.911	663.631
TG(18:1/18:1/18:1)	902.817	603.537
TG(18:1/18:1/18:2)	900.801	601.521
TG(18:1/18:1/20:4)	924.802	625.522
TG(18:1/18:1/22:0)	960.895	661.615
TG(18:1/18:1/22:6)	948.801	649.521
TG(18:1/18:2/18:2)	898.786	599.506
TG(18:1/18:2/22:6)	946.786	647.506
TG(18:1/18:3/18:3)	894.755	595.474
TG(18:2/16:0/22:6)	920.743	623.473
TG(18:2/16:0/22:6)_Q	920.743	647.473
TG(18:2/16:1/22:6)	918.755	647.505
TG(18:2/18:0/22:0)	960.895	663.625
TG(18:2/18:2/18:2)	896.77	599.5
TG(18:2/18:2/18:3)	894.755	597.484
TG(18:2/18:2/20:0)	928.833	631.563
TG(18:2/18:2/22:0)	956.864	659.594
TG(18:2/18:2/22:2)	952.833	655.563
TG(18:2/18:2/22:2)_Q	952.833	599.503
TG(18:2/18:2/22:6)	944.77	647.5
TG(18:2/18:3/18:3)	892.739	595.469
TG(18:2/18:3/22:6)	942.755	647.495
TG(18:3/18:0/22:0)	958.88	663.62
TG(18:3/18:3/18:3)	890.723	595.463
TG(18:3/18:3/20:0)	924.802	629.542
TG(18:3/18:3/22:0)	952.833	657.573

## Sheet: MRM-NEG
Metabolites	Q1 (m/z)	Q3 (m/z)
PA(16:0/20:1)	701.5	255.23
PA(18:1/18:0)	701.5	281.24
PA(18:1/18:0)_Q	701.5	283.26
PA(16:1/20:1)	699.5	253.21
PA(18:1/18:1)	699.5	281.24
PA(16:0/20:4)	695.46	255.23
PA(16:0/18:1)	673.48	255.23
PA(16:0/16:1)	645.45	255.23
Caprylic_acid	143.108	143.108
Nonanoic_acid	157.123	157.123
Capric_acid	171.139	171.139
Undecanoic_acid	185.155	185.155
Lauric_acid	199.17	199.17
Tridecanoic_acid	213.186	213.186
Myristic_acid	227.202	227.202
Pentadecanoic_acid	241.217	241.217
Palmitic_acid	255.233	255.233
Palmitoleic_acid	253.217	253.217
Palmitolinoeic_acid	251.202	251.202
Heptadecanoic_acid	269.249	269.249
Stearic_acid	283.264	283.264
Oleic_acid	281.249	281.249
Linoleic_acid	279.233	279.233
Linolenic_acid	277.217	277.217
Stearidonic_acid	275.202	275.202
